# Supplementary material for: Targeting STAT3 signaling overcomes gefitinib resistance in non-small cell lung cancer
Source: Cell Death Dis. 2021 May 31;12(6):561. doi: 10.1038/s41419-021-03844-z (PMC8166856; doi:10.1038/s41419-021-03844-z)
Supplement: Supplementary file 4 — Supplemental Table 1 [file 41419_2021_3844_MOESM4_ESM.xlsx]

## Sheet: Sheet1
Supplemental Table 1 Affymetrix Array analysed data of A549 & A549/GR cells.
ProbeSet	NC1	NC2	NC3	NC4	NC5	GR1	GR2	GR3	GR4	GR5	P-value	Fold change	Log Fold change	Absolute Fold change	Regulation	Gene Name	Entrez Gene Name	Location	Type(s)	Entrez Gene	Alignments
203684_s_at	1.46579	1.6759	1.39359	1.22373	1.55632	2.2282	2.52227	2.48082	2.48859	2.50639	6.02181e-06	1.97546	0.982191	1.97546	up	BCL2	BCL2 apoptosis regulator	Mitochondrion	apoptosis regulator	596	chr18:63,123,346-63,320,280
208991_at	1.1572	1.07417	1.38942	1.30973	0.966859	1.98511	2.48364	2.40409	2.40203	2.32737	9.80326e-06	2.2053	1.14097	2.2053	up	STAT3	Signal Transducer And Activator Of Transcription 3	Cytoplasm	transcription regulator	6774	chr17:42,313,324-42,388,540
210334_x_at	1.17928	1.04397	0.928603	1.48338	1.66252	1.61125	2.1551	2.12276	1.56663	2.22506	0.00910111	1.59838	0.676612	1.59838	up	BIRC5	Baculoviral IAP Repeat Containing 5	Cytoplasm	apoptosis inhibitor	332	chr17:78,214,186-78,225,636
226437_at	0.822898	1.04411	1.40686	0.554619	1.19766	2.36285	1.69362	2.09285	2.53197	2.07161	0.0005272	2.212	1.14535	2.212	up	VIM	Vimentin	Cytoskeleton	growth factor	7431	chr10:17,228,241-17,237,593
228798_x_at	1.72066	1.33817	1.51599	1.24859	1.30328	1.91816	1.95449	2.14392	2.42967	2.14834	0.000553615	1.61729	0.693575	1.61729	up	MYC	Myc proto-oncogene protein	Nucleus	transcription Factor	4609	chr8:127,735,434-127,742,951
203441_s_at	1.11694	1.12547	0.828071	1.22762	0.920716	1.74556	2.24114	1.38107	1.41512	1.58066	0.00655069	1.54644	0.628947	1.54644	up	CDH2	Cadherin-2	Plasma membrane	calcium-dependent cell adhesion protein	1000	chr18:27,932,878-28,177,946
208711_s_at	1.10863	1.25318	0.937567	1.32992	0.831469	1.97063	1.50895	2.21976	1.9625	1.29974	0.00661212	1.62469	0.700164	1.62469	up	CCND1	Cyclin D1	Nucleus	transcription regulator	595	chr11:69455864-69469242 (+) // 95.44 // q13.3
205841_at	0.797182	0.82274	0.911213	0.532312	1.26802	1.3973	1.71108	1.6624	1.1197	2.25064	0.00900256	1.69576	0.76193	1.69576	up	JAK2	Janus Kinase 2	Plasma membrane	kinase	3717	chr9:4,984,390-5,129,948
205207_at	0.69432	0.826629	1.53967	0.533816	0.798941	1.88942	1.96286	2.12024	1.5601	2.35294	0.000976795	2.14123	1.09844	2.14123	up	IL6	Interleukin 6	plasma membrane	cytokine	3569	chr7:22,725,884-22,732,002
210512_s_at	0.954338	0.801985	1.15758	0.527121	0.889425	1.3555	1.29514	1.68507	1.28841	1.96931	0.00483228	1.57199	0.652596	1.57199	up	VEGF	Vascular Endothelial Growth Factor	extracellular	growth factor	7422	chr6:43,770,184-43,786,487
212271_at	1.52294	1.09199	1.32952	0.859362	0.997442	1.97054	1.71067	1.89258	1.41975	1.86701	0.00406274	1.52823	0.61186	1.52823	up	MAPK1	Mitogen-activated protein kinase 1	plasma membrane	kinase	5594	chr22:21,759,657-21,867,680
213324_at	0.540027	1.10542	1.06807	0.999074	0.971867	1.41116	1.54677	1.68798	1.19329	1.22532	0.00895584	1.39089	0.476011	1.39089	up	SRC	SRC Proto-Oncogene, Non-Receptor Tyrosine Kinase	plasma membrane	kinase	6714	chr20:37,344,685-37,406,050
209945_s_at	1.18815	1.30342	0.884551	1.56471	0.538078	1.81586	2.24586	1.71121	1.71355	2.09719	0.00420693	1.76657	0.820953	1.76657	up	GSK3B	Glycogen Synthase Kinase 3 Beta	plasma membrane	kinase	2932	chr3:119,821,321-120,095,823
222260_at	1.36865	1.24401	1.41068	0.970765	0.849619	1.58975	1.88938	1.97619	1.4578	1.58568	0.00723957	1.44494	0.531014	1.44494	up	PDPK1	3-Phosphoinositide Dependent Protein Kinase 1	plasma membrane	kinase	5170	chr16:2,537,979-2,603,190
204406_at	1.13721	0.827721	1.19908	0.995454	0.86266	1.18061	1.54642	1.20205	1.58009	1.40665	0.00922521	1.30021	0.37874	1.30021	up	FLT1	Fms Related Receptor Tyrosine Kinase 1	plasma membrane	growth factor receptor	2321	chr13:28,300,346-28,495,145
213084_x_at	1.69723	1.84143	1.51568	1.10535	1.71121	0.84399	0.537084	0.792839	0.583632	0.58133	0.000219492	-1.87437	-0.906405	1.87437	down	CDH1	Cadherin 1	Plasma membrane	calcium-dependent cell adhesion protein	999	chr16:68,737,292-68,835,537
