# Supplementary material for: Targeting STAT3 signaling overcomes gefitinib resistance in non-small cell lung cancer
Source: Cell Death Dis. 2021 May 31;12(6):561. doi: 10.1038/s41419-021-03844-z (PMC8166856; doi:10.1038/s41419-021-03844-z)
Supplement: Supplementary file 5 — Supplemental Table 2 [file 41419_2021_3844_MOESM5_ESM.xlsx]

## Sheet: Sheet1
	Table 2 Combination index (CI) of LL1 and gefitinib combination in A549/GR and PC-9/GR cells.
	Concentrations (μM)		Fa		CI
	LL1	Gefitinib	A549/GR	PC-9/GR	A549/GR	PC-9/GR
	2	1	0.25	0.25	0.77	0.52
	2	2	0.36	0.3	0.53	0.52
	2	4	0.45	0.43	0.5	0.39
	2	8	0.5	0.54	0.65	0.38
	2	16	0.64	0.66	0.58	0.37
	2	32	0.76	0.79	0.41	0.31
